# Supplementary material for: A Novel Circulating miRNA-Based Model Predicts the Response to Tripterysium Glycosides Tablets: Moving Toward Model-Based Precision Medicine in Rheumatoid Arthritis
Source: Front Pharmacol. 2018 May 24;9:378. doi: 10.3389/fphar.2018.00378 (PMC5977984; doi:10.3389/fphar.2018.00378)
Supplement: Supplementary file 3 [file Table_3.XLSX]

## Sheet: Sheet1
Table S3 Differentially expressed miRNAs and mRNAs between responder and non-responder groups
miRNA	style	Gene Symbol	style
hsa-miR-1273h-5p	down	ABRA	up
hsa-miR-1910-3p	down	ACER2	down
hsa-miR-299-3p	up	ACTL6B	down
hsa-miR-3160-3p	down	AGAP11	down
hsa-miR-331-5p	down	ALG3	down
hsa-miR-378g	down	ANKRD16	down
hsa-miR-4323	down	ANKRD30BL	down
hsa-miR-4655-5p	up	ANKRD45	down
hsa-miR-4797-5p	up	BMP5	down
hsa-miR-5196-5p	down	C11orf36	up
hsa-miR-550b-2-5p	up	C12orf60	down
hsa-miR-574-3p	down	C1orf51	down
hsa-miR-6129	down	C21orf7	down
hsa-miR-6509-5p	down	C2orf69	up
hsa-miR-671-3p	down	C3orf37	up
hsa-miR-6779-5p	down	C4orf45	down
hsa-miR-941	down	C6orf203	up
		C7orf53	down
		C8orf31	up
		CALML6	down
		CAV2	down
		CBWD7	up
		CCDC121	up
		CCDC87	down
		CCDC89	up
		CCL19	down
		CCL4L2	up
		CD22	up
		CD8B	down
		CETP	down
		CIB2	down
		CRK	up
		CSAG1	down
		CXCL6	down
		DOLPP1	down
		EIF2AK4	up
		ERI1	up
		ERVW-1	down
		ESAM	down
		FAM110B	up
		FAM115A	up
		FAM127A	up
		FAM18B2	up
		FAM216B	up
		FAM47A	up
		FAM69B	down
		FAM86C1	up
		FBXO28	up
		FBXW10	down
		FEM1A	up
		FEZ1	up
		FFAR3	down
		FGF5	down
		FN1	up
		FNDC9	up
		FOXA3	up
		FUT1	down
		GABRR2	down
		GBAP1	up
		GDPD3	up
		GH2	up
		GHR	up
		GIP	up
		GJB7	up
		GOLGA6L1	down
		GOLGA6L5	up
		GPR83	down
		GRAPL	up
		GRM4	down
		GSTZ1	down
		HAND1	up
		HLA-DRB1	down
		HNF1A-AS1	up
		HSPB8	up
		HTR3B	up
		HTR3C	down
		ICT1	down
		ID2	up
		IFI35	down
		IGF1	down
		IPW	down
		JAZF1	up
		KRTAP19-7	down
		KRTAP4-12	down
		LBP	down
		LDLRAP1	down
		LINC00304	down
		LINC00474	down
		LOC100131373	down
		LOC100506123	down
		LOC100653008	down
		LOC439911	up
		LOC440173	down
		MAGEA10	down
		MC3R	up
		MDP1	up
		MED18	down
		MEMO1	down
		MFSD9	down
		MGC32805	down
		MIR137HG	up
		MLF1IP	up
		MLLT11	down
		MLN	down
		MORN4	up
		MRGPRX1	down
		MX1	down
		NAP1L2	up
		NECAB3	down
		NGFRAP1	down
		NIT1	down
		NOC2L	down
		NPFFR2	down
		NS3BP	up
		OASL	down
		OAZ1	down
		OR13C9	down
		OR1B1	down
		OR1G1	up
		OR3A2	down
		OR4D9	down
		OR51M1	up
		OR52N5	down
		OR5AU1	down
		OR5B12	up
		OR5P3	up
		OR6C2	down
		OR7E5P	up
		OR7G3	up
		OR8U1	up
		OR9I2P	up
		P4HA2	down
		PBX2	up
		PCDHB7	down
		PDCL	up
		PDGFRL	down
		PLA2G10	down
		PLEKHG4B	down
		PMCHL2	down
		PNMA2	down
		PNMA6C	up
		PNMT	up
		PP13	down
		PRH2	down
		PRRG3	down
		PTGFRN	down
		PXT1	down
		RAB28	up
		RAB33B	up
		RAB39B	up
		RACGAP1P	up
		RETSAT	up
		RHEB	up
		RHOXF1	up
		RNASEH1	up
		RNF2	up
		RNF8	down
		RNPS1	up
		RPL23	down
		RPL36AL	down
		RPS2P32	down
		RRP7A	up
		RUSC1-AS1	up
		RXRG	down
		SATB2-AS1	down
		SIGLEC11	up
		SLC22A5	down
		SLC35E3	up
		SLC37A4	down
		SLC45A4	up
		SLC7A2	down
		SMCP	down
		SNX20	up
		SON	up
		SORL1	up
		SOSTDC1	down
		SPATA3	down
		SPINK1	down
		SPOCD1	down
		SSX6	up
		SUCLG1	down
		TAAR1	down
		TAF13	up
		TAS2R20	down
		TAS2R31	up
		TBC1D3P2	up
		TCTN2	up
		TIMM23	down
		TMC7	up
		TMEM154	up
		TMEM69	down
		TNFSF18	down
		TPGS2	down
		TPM3P9	up
		TUBA1B	down
		UST	up
		VAV2	up
		VSTM4	up
		WFDC6	up
		YPEL1	up
		ZNF132	up
		ZNF169	up
		ZNF200	up
		ZNF35	up
		ZNF384	up
		ZNF555	up
		ZNF571	up
		ZNF660	down
		ZNF670	down
		ZNF721	up
		ZNF79	up
		ZSCAN10	up
