# Supplementary material for: A Novel Circulating miRNA-Based Model Predicts the Response to Tripterysium Glycosides Tablets: Moving Toward Model-Based Precision Medicine in Rheumatoid Arthritis
Source: Front Pharmacol. 2018 May 24;9:378. doi: 10.3389/fphar.2018.00378 (PMC5977984; doi:10.3389/fphar.2018.00378)
Supplement: Supplementary file 4 [file Table_4.XLSX]

## Sheet: Sheet1
Table S4 Degree values of miRNAs and target genes in the miRNA-target gene co-expression network
Nodes	Degree
hsa-miR-378g	33
hsa-miR-6779-5p	31
hsa-miR-1273h-5p	26
hsa-miR-5196-5p	25
hsa-miR-1910-3p	20
hsa-miR-3160-3p	19
hsa-miR-4797-5p	16
hsa-miR-550b-2-5p	13
hsa-miR-6129	13
hsa-miR-4655-5p	12
hsa-miR-4323	11
hsa-miR-299-3p	11
hsa-miR-6509-5p	9
hsa-miR-574-3p	8
RRP7A	8
SON	7
CD22	7
SORL1	7
SLC45A4	7
TMC7	7
FEM1A	7
MORN4	6
ZNF384	6
SNX20	6
ZNF35	6
PBX2	6
GDPD3	6
PDCL	6
FAM18B2	6
VAV2	6
ERI1	5
RNPS1	5
TCTN2	5
UST	5
GJB7	5
CRK	4
hsa-miR-331-5p	4
ZNF571	4
ZNF200	4
hsa-miR-941	4
GHR	4
FEZ1	4
SIGLEC11	4
RAB33B	3
MX1	3
PLEKHG4B	3
FUT1	3
ZSCAN10	3
RHEB	3
RETSAT	3
GRM4	3
ZNF169	3
CCDC121	3
YPEL1	3
TMEM154	3
ACER2	3
FAM110B	3
NECAB3	3
SSX6	3
RAB39B	2
RNF8	2
ZNF721	2
IGF1	2
RNF2	2
P4HA2	2
hsa-miR-671-3p	2
HAND1	2
HTR3B	2
SPOCD1	2
ALG3	2
PRH2	2
NGFRAP1	2
SLC7A2	2
FGF5	2
ABRA	2
FAM115A	2
DOLPP1	1
ZNF132	1
OASL	1
OAZ1	1
ESAM	1
GSTZ1	1
JAZF1	1
RNASEH1	1
PXT1	1
GIP	1
PTGFRN	1
LDLRAP1	1
ZNF79	1
PRRG3	1
PNMT	1
PNMA2	1
RAB28	1
GPR83	1
ANKRD45	1
MEMO1	1
NIT1	1
RPL23	1
MED18	1
FBXO28	1
