# Supplementary material for: A Novel Circulating miRNA-Based Model Predicts the Response to Tripterysium Glycosides Tablets: Moving Toward Model-Based Precision Medicine in Rheumatoid Arthritis
Source: Front Pharmacol. 2018 May 24;9:378. doi: 10.3389/fphar.2018.00378 (PMC5977984; doi:10.3389/fphar.2018.00378)
Supplement: Supplementary file 5 [file Table_5.XLSX]

## Sheet: Sheet1
Table S5 Topological feature values of key genes in the miRNA-mediated gene signal transduction network
Nodes	Degree	Closeness	Betweenness
CRK	3	5.84958	2.85714
IGF1	3	5.83333	1.90476
MX1	2	5.81717	2.85714
OASL	2	5.81717	2.85714
RAB28	2	5.78512	1.90476
RNF2	2	5.81717	2.85714
RNF8	2	5.78512	1.90476
RPL23	2	5.78512	1.90476
UST	2	5.81717	2.85714
VAV2	2	5.81717	1.90476
ZNF384	2	5.78512	1.90476
