# Supplementary material for: A Novel Circulating miRNA-Based Model Predicts the Response to Tripterysium Glycosides Tablets: Moving Toward Model-Based Precision Medicine in Rheumatoid Arthritis
Source: Front Pharmacol. 2018 May 24;9:378. doi: 10.3389/fphar.2018.00378 (PMC5977984; doi:10.3389/fphar.2018.00378)
Supplement: Supplementary file 6 [file Table_6.XLSX]

## Sheet: Sheet1
Table S6 The edge-betweenness values of each gene-gene interaction in the miRNA-mediated gene signal transduction network
	ALG3	CRK	FGF5	GHR	GPR83	HAND1	IGF1	MX1	OASL	PLEKHG4B	PNMA2	PNMT	RAB28	RAB33B	RHEB	RNF2	RNF8	RNPS1	RPL23	UST	VAV2	ZNF384
ALG3	0	0	0	0	0	0	0	0	0	0	0	0	0	0	0	0	0	0	0	0	0	5
CRK	0	0	0	3	0	0	6	0	0	0	0	0	0	0	0	0	0	0	0	0	8	0
FGF5	0	0	0	0	0	1	0	0	0	0	0	0	0	0	0	0	0	0	0	0	0	0
GHR	0	3	0	0	0	0	2	0	0	0	0	0	0	0	0	0	0	0	0	0	0	0
GPR83	0	0	0	0	0	0	0	0	0	0	0	1	0	0	0	0	0	0	0	0	0	0
HAND1	0	0	1	0	0	0	0	0	0	0	0	0	0	0	0	0	0	0	0	0	0	0
IGF1	0	6	0	2	0	0	0	0	0	0	0	0	0	0	5	0	0	0	0	0	0	0
MX1	0	0	0	0	0	0	0	0	9	0	0	0	8	0	0	0	0	0	0	0	0	0
OASL	0	0	0	0	0	0	0	9	0	0	0	0	0	0	0	0	0	0	8	0	0	0
PLEKHG4B	0	0	0	0	0	0	0	0	0	0	0	0	0	0	0	0	0	0	0	0	5	0
PNMA2	0	0	0	0	0	0	0	0	0	0	0	0	0	0	0	0	5	0	0	0	0	0
PNMT	0	0	0	0	1	0	0	0	0	0	0	0	0	0	0	0	0	0	0	0	0	0
RAB28	0	0	0	0	0	0	0	8	0	0	0	0	0	5	0	0	0	0	0	0	0	0
RAB33B	0	0	0	0	0	0	0	0	0	0	0	0	5	0	0	0	0	0	0	0	0	0
RHEB	0	0	0	0	0	0	5	0	0	0	0	0	0	0	0	0	0	0	0	0	0	0
RNF2	0	0	0	0	0	0	0	0	0	0	0	0	0	0	0	0	8	0	0	9	0	0
RNF8	0	0	0	0	0	0	0	0	0	0	5	0	0	0	0	8	0	0	0	0	0	0
RNPS1	0	0	0	0	0	0	0	0	0	0	0	0	0	0	0	0	0	0	5	0	0	0
RPL23	0	0	0	0	0	0	0	0	8	0	0	0	0	0	0	0	0	5	0	0	0	0
UST	0	0	0	0	0	0	0	0	0	0	0	0	0	0	0	9	0	0	0	0	0	8
VAV2	0	8	0	0	0	0	0	0	0	5	0	0	0	0	0	0	0	0	0	0	0	0
ZNF384	5	0	0	0	0	0	0	0	0	0	0	0	0	0	0	0	0	0	0	8	0	0
